# Supplementary material for: Real-life clinical pattern, management, and survival in Thai patients with early-stage or metastatic triple-negative breast cancer
Source: PLoS One. 2018 Dec 19;13(12):e0209040. doi: 10.1371/journal.pone.0209040 (PMC6300266; doi:10.1371/journal.pone.0209040)
Supplement: S1 File — (XLSX) [file pone.0209040.s009.xlsx]

## Sheet: Sheet1
inc3_i4sbca	Exclude	stage	v_Taxane	v_Anthra	chemo_cctcn	DFS_dt	PFS_dt	OS_dt	DFS_censor	PFS_censor	OS_censor	df_round	pf_round	os_round
Early Stage	No	Stage II	Taxane	Non-Anthracycline	4	02MAY2014		10SEP2014	1	0	0	32		40
Early Stage	No	Stage II	Taxane	Non-Anthracycline	4	26AUG2014		26AUG2014	0	0	0	35		37
Early Stage	No	Stage II	Taxane	Anthracycline	14	16DEC2013		20OCT2014	1	0	0	27		40
Early Stage	No	Stage II	Taxane	Non-Anthracycline	4	14AUG2014		14AUG2014	0	0	0	35		37
Early Stage	No	Stage I							0	0	0
Early Stage	No	Stage III							0	0	0
Early Stage	No	Stage II	Non-Taxane	Non-Anthracycline	6	18DEC2014		18DEC2014	0	0	0	36		39
Early Stage	No	Stage II	Taxane	Non-Anthracycline	4	13NOV2014		13NOV2014	0	0	0	34		35
Early Stage	No	Stage III	Taxane	Anthracycline	16	13NOV2014		13NOV2014	0	0	0	34		38
Early Stage	No	Stage III	Taxane	Anthracycline	16	24NOV2014		24NOV2014	0	0	0	34		36
Early Stage	No	Stage II	Non-Taxane	Non-Anthracycline	6	18DEC2014		18DEC2014	0	0	0	34		36
Early Stage	No	Stage III	Taxane	Anthracycline	3	15OCT2013		15OCT2013	1	0	1	19		23
Early Stage	No	Stage I	Taxane	Non-Anthracycline	4	05JUN2015		05JUN2015	0	0	0	39		40
Early Stage	No	Stage I	Taxane	Non-Anthracycline	4	17JAN2014		30MAR2015	1	0	0	21		38
Early Stage	No	Stage I	Taxane	Non-Anthracycline	4	21JUL2015		21JUL2015	0	0	0	39		42
Early Stage	No	Stage II	Taxane	Non-Anthracycline	4	05MAR2015		05MAR2015	0	0	0	34		37
Early Stage	No	Stage I	Taxane	Non-Anthracycline	4	21JUL2015		21JUL2015	0	0	0	39		42
Early Stage	No	Stage II				09JUN2015		09JUN2015	0	0	0			39
Early Stage	No	Stage II	Taxane	Anthracycline	6	29JUN2015		29JUN2015	0	0	0	37		39
Early Stage	No	Stage III	Taxane	Anthracycline	6	25AUG2015		25AUG2015	0	0	0	34		35
Early Stage	No	Stage II	Taxane	Non-Anthracycline	4	15JUL2014		15DEC2014	1	0	0	19		25
Early Stage	No	Stage II	Taxane	Non-Anthracycline	4	27JAN2016		27JAN2016	0	0	0	33		47
Early Stage	No	Stage I	Non-Taxane	Anthracycline	4	25JAN2016		25JAN2016	0	0	0	33		34
Metastatic	No		Non-Taxane	Anthracycline	4		15JUL2014	15JUL2014	0	1	1		12	13
Early Stage	No	Stage I	Non-Taxane	Anthracycline	4	25JAN2016		25JAN2016	0	0	0	31		33
Early Stage	No	Stage II	Non-Taxane	Anthracycline	1				0	0	0
Early Stage	No	Stage II	Non-Taxane	Anthracycline	6	10SEP2014		10SEP2014	0	0	0	37		38
Early Stage	No	Stage II	Non-Taxane	Anthracycline	6	17SEP2014		17SEP2014	0	0	0	36		37
Early Stage	No	Stage II	Non-Taxane	Anthracycline	6	05NOV2014		05NOV2014	0	0	0	37		39
Early Stage	No	Stage II	Non-Taxane	Anthracycline	6	07JAN2015		07JAN2015	0	0	0	40		41
Metastatic	No		Non-Taxane	Non-Anthracycline	20		06MAR2013	15JAN2015	0	1	0		16	39
Metastatic	No		Taxane	Non-Anthracycline	2		09OCT2012	09OCT2012	0	1	1		10	11
Early Stage	No	Stage III	Taxane	Non-Anthracycline	4	07MAR2013		07MAR2013	1	0	1	8		9
Early Stage	No	Stage II	Non-Taxane	Anthracycline	6	13JUL2015		13JUL2015	0	0	0	34		39
Early Stage	No	Stage I	Taxane	Anthracycline	8	21OCT2015		21OCT2015	0	0	0	35		37
Early Stage	No	Stage II	Taxane	Non-Anthracycline	4	18NOV2015		18NOV2015	0	0	0	35		37
Early Stage	No	Stage III	Non-Taxane	Anthracycline	1	26MAR2014		20SEP2014	1	0	1	12		18
Early Stage	No	Stage II	Non-Taxane	Anthracycline	6	17NOV2015		17NOV2015	0	0	0	37		38
Early Stage	No	Stage II	Taxane	Anthracycline	8	26JAN2016		26JAN2016	0	0	0	36		40
Early Stage	No	Stage II	Non-Taxane	Non-Anthracycline	6	17JUL2012		30MAY2013	1	0	1	9		26
Early Stage	No	Stage II	Taxane	Anthracycline	6	04NOV2013		27OCT2014	1	0	0	24		38
Early Stage	No	Stage II	Taxane	Anthracycline	6	17DEC2014		17DEC2014	0	0	0	35		38
Early Stage	No	Stage III	Taxane	Anthracycline	6	12JAN2015		12JAN2015	0	0	0	37		39
Early Stage	No	Stage II	Taxane	Anthracycline	6	02MAR2015		02MAR2015	0	0	0	38		40
Metastatic	No		Non-Taxane	Non-Anthracycline	4				0	0	0
Metastatic	No		Taxane	Non-Anthracycline	6		08OCT2012	19FEB2015	0	1	0		7	37
Early Stage	No	Stage II	Non-Taxane	Anthracycline	6	25MAR2015		25MAR2015	0	0	0	36		38
Metastatic	No		Non-Taxane	Non-Anthracycline	6		14FEB2015	14FEB2015	0	0	0		35	36
Early Stage	No	Stage II	Taxane	Anthracycline	6	06MAY2015		06MAY2015	0	0	0	37		38
Early Stage	No	Stage III	Taxane	Anthracycline	6	03JUN2015		03JUN2015	0	0	0	38		38
Early Stage	No	Stage II	Taxane	Anthracycline	6	06JUL2015		06JUL2015	0	0	0	38		40
Metastatic	No		Non-Taxane	Non-Anthracycline	6		07NOV2012	15JUN2013	0	1	1		4	13
Early Stage	No	Stage I	Non-Taxane	Anthracycline	6	23DEC2015		23DEC2015	0	0	0	36		38
Early Stage	No	Stage II	Taxane	Anthracycline	8	01APR2014		10MAR2015	1	0	1	14		28
Early Stage	No	Stage II	Non-Taxane	Anthracycline	6	14JAN2016		14JAN2016	0	0	0	35		37
Early Stage	No	Stage II	Taxane	Anthracycline	8	14JAN2016		14JAN2016	0	0	0	32		38
Early Stage	No	Stage II	Non-Taxane	Anthracycline	6	30SEP2014		30SEP2014	0	0	0	38		39
Metastatic	No		Non-Taxane	Anthracycline	3		08APR2013	08APR2013	0	1	1		13	14
Early Stage	No	Stage II	Taxane	Anthracycline	6	26MAR2015		26MAR2015	0	0	0	35		36
Early Stage	No	Stage II	Taxane	Anthracycline	6	24NOV2015		24NOV2015	0	0	0	37		38
Early Stage	No	Stage II	Taxane	Non-Anthracycline	4	29DEC2015		29DEC2015	0	0	0	35		36
Early Stage	No	Stage I	Non-Taxane	Non-Anthracycline	6	29DEC2015		29DEC2015	0	0	0	34		36
Early Stage	No	Stage II	Taxane	Non-Anthracycline	4	26JAN2016		26JAN2016	0	0	0	35		36
Early Stage	No	Stage I	Non-Taxane	Non-Anthracycline	6	27JAN2016		27JAN2016	0	0	0	35		38
Early Stage	No	Stage II	Taxane	Non-Anthracycline	4	27JAN2016		27JAN2016	0	0	0	35		37
Early Stage	No	Stage III	Non-Taxane	Anthracycline	6	30JUL2012		15JAN2013	1	0	1	12		19
Metastatic	No		Non-Taxane	Anthracycline	6		06MAR2012	06JUN2014	0	1	1		7	37
Early Stage	No	Stage III	Taxane	Anthracycline	8	25JUN2014		25JUN2014	0	0	0	35		38
Early Stage	No	Stage I	Taxane	Non-Anthracycline	4	18SEP2014		18SEP2014	0	0	0	38		41
Early Stage	No	Stage II	Non-Taxane	Anthracycline	6	13NOV2014		13NOV2014	0	0	0	39		42
Early Stage	No	Stage II	Non-Taxane	Anthracycline	4	16JUL2012		23JUL2012	1	0	0	11		14
Metastatic	No		Non-Taxane	Anthracycline	6		23JAN2012	23JAN2012	0	1	1		5	13
Early Stage	No	Stage II	Non-Taxane	Anthracycline	2	15OCT2011		15OCT2011	1	0	1	2		5
Early Stage	No	Stage II	Non-Taxane	Anthracycline	4	16JUL2014		16JUL2014	0	0	0	35		38
Metastatic	No		Non-Taxane	Anthracycline	6		10JUL2014	10JUL2014	0	0	0		35	37
Metastatic	No		Non-Taxane	Anthracycline	8		15MAR2013	15MAR2013	0	1	1		18	31
Metastatic	No		Non-Taxane	Anthracycline	3		15DEC2011	15DEC2011	0	1	1		3	9
Early Stage	No	Stage III	Taxane	Anthracycline	8	22JUL2014		22JUL2014	0	0	0	35		37
Metastatic	No		Non-Taxane	Anthracycline	8		25JUL2012	15MAR2013	0	1	1		10	34
Early Stage	No	Stage II	Taxane	Non-Anthracycline	4	04AUG2014		04AUG2014	0	0	0	34		37
Early Stage	No	Stage II	Taxane	Non-Anthracycline	4	17JUL2014		17JUL2014	0	0	0	34		36
Early Stage	No	Stage II	Non-Taxane	Anthracycline	5				0	0	0
Early Stage	No	Stage II	Non-Taxane	Non-Anthracycline	1	05DEC2011		05DEC2011	1	0	1	0		2
Early Stage	No	Stage III	Non-Taxane	Anthracycline	6	15NOV2012		15NOV2012	1	0	1	12		13
Early Stage	No	Stage II	Non-Taxane	Anthracycline	6	24DEC2014		24DEC2014	0	0	0	37		39
Early Stage	No	Stage I	Non-Taxane	Non-Anthracycline	6	13DEC2014		13DEC2014	0	0	0	37		40
Early Stage	No	Stage II	Taxane	Non-Anthracycline	4	07JAN2015		07JAN2015	0	0	0	37		40
Early Stage	No	Stage II	Non-Taxane	Anthracycline	3	05JUN2012		26FEB2013	1	0	1	5		17
Early Stage	No	Stage I	Non-Taxane	Non-Anthracycline	6	17NOV2014		17NOV2014	0	0	0	35		37
Early Stage	No	Stage I	Taxane	Non-Anthracycline	4	05NOV2014		05NOV2014	0	0	0	34		36
Early Stage	No	Stage I	Non-Taxane	Non-Anthracycline	6	26DEC2014		26DEC2014	0	0	0	36		41
Early Stage	No	Stage II	Non-Taxane	Anthracycline	4	05NOV2014		05NOV2014	0	0	0	33		35
Early Stage	No	Stage II	Non-Taxane	Anthracycline	4	19JAN2015		19JAN2015	0	0	0	36		38
Early Stage	No	Stage II	Taxane	Anthracycline	6	15JAN2015		15JAN2015	0	0	0	35		39
Early Stage	No	Stage I	Non-Taxane	Anthracycline	4	19NOV2014		19NOV2014	0	0	0	33		35
Early Stage	No	Stage II	Non-Taxane	Anthracycline	4	13AUG2015		13AUG2015	0	0	0	38		39
Early Stage	No	Stage II	Non-Taxane	Anthracycline	4	22JUN2015		22JUN2015	0	0	0	36		39
Early Stage	No	Stage III	Non-Taxane	Anthracycline	4	22JUN2015		22JUN2015	0	0	0	36		37
Metastatic	No		Non-Taxane	Anthracycline	6		11JUL2013	11JUL2013	0	1	1		11	15
Early Stage	No	Stage II	Taxane	Non-Anthracycline	4	22JUN2015		22JUN2015	0	0	0	35		39
Metastatic	No		Taxane	Non-Anthracycline	6		10JUN2013	06AUG2015	0	1	0		10	37
Early Stage	No	Stage III	Taxane	Anthracycline	8	29MAR2015		29MAR2015	1	0	1	31		31
Early Stage	No	Stage III	Taxane	Anthracycline	6	21JUL2015		21JUL2015	0	0	0	35		36
Early Stage	No	Stage II	Taxane	Non-Anthracycline	4	03NOV2015		03NOV2015	0	0	0	37		40
Early Stage	No	Stage II	Non-Taxane	Anthracycline	4	02NOV2015		02NOV2015	1	0	1	37		40
Early Stage	No	Stage II	Non-Taxane	Anthracycline	4	19AUG2015		19AUG2015	0	0	0	34		38
Early Stage	No	Stage III	Non-Taxane	Anthracycline	6	07OCT2014		20OCT2015	1	0	0	24		40
Early Stage	No	Stage II	Non-Taxane	Anthracycline	4	26OCT2015		26OCT2015	0	0	0	36		38
Early Stage	No	Stage II	Non-Taxane	Anthracycline	4	25AUG2015		25AUG2015	0	0	0	34		37
Early Stage	No	Stage II	Non-Taxane	Anthracycline	4	17DEC2015		17DEC2015	0	0	0	38		44
Early Stage	No	Stage II	Non-Taxane	Anthracycline	4	23SEP2015		23SEP2015	0	0	0	35		38
Early Stage	No	Stage III	Non-Taxane	Anthracycline	3	21OCT2013		25MAR2014	1	0	1	11		21
Early Stage	No	Stage II	Non-Taxane	Anthracycline	4	15SEP2015		15SEP2015	0	0	0	34		37
Early Stage	No	Stage I	Non-Taxane	Anthracycline	4	15OCT2015		15OCT2015	0	0	0	35		38
Early Stage	No	Stage II	Taxane	Non-Anthracycline	4	12OCT2015		12OCT2015	0	0	0	34		36
Metastatic	No		Non-Taxane	Anthracycline	3		05SEP2013	05SEP2013	0	1	1		9	11
Early Stage	No	Stage I	Non-Taxane	Anthracycline	4	02DEC2014		02DEC2014	0	0	0	24		26
Early Stage	No	Stage II	Non-Taxane	Anthracycline	6	01DEC2015		01DEC2015	0	0	0	35		38
Early Stage	No	Stage III	Non-Taxane	Anthracycline	2	09SEP2014		20APR2015	1	0	1	20		32
Early Stage	No	Stage III	Non-Taxane	Anthracycline	6				0	0	0
Early Stage	No	Stage III	Taxane	Anthracycline	8	25NOV2015		25NOV2015	0	0	0	35		37
Early Stage	No	Stage II	Non-Taxane	Anthracycline	6	16FEB2015		09MAR2015	1	0	1	25		30
Metastatic	No		Taxane	Non-Anthracycline	3		21SEP2013	21SEP2013	0	1	1		8	11
Early Stage	No	Stage III	Non-Taxane	Anthracycline	4	03MAR2014		03MAR2014	1	0	1	13		14
Metastatic	No		Taxane	Non-Anthracycline	2		23APR2013	23APR2013	0	1	1		2	3
Early Stage	No	Stage III	Non-Taxane	Anthracycline	4	29JAN2016		29JAN2016	0	0	0	35		37
Early Stage	No	Stage III	Non-Taxane	Anthracycline	2				0	0	0
Early Stage	No	Stage III	Taxane	Anthracycline	8	02JUL2014		02JUL2014	1	0	1	16		18
Early Stage	No	Stage III	Taxane	Anthracycline	8	25JAN2016		25JAN2016	0	0	0	35		37
Early Stage	No	Stage III	Non-Taxane	Anthracycline	1	15FEB2014		15FEB2014	1	0	1	11		12
Early Stage	No	Stage III	Non-Taxane	Anthracycline	4	29JAN2016		29JAN2016	0	0	0	35		36
Early Stage	No	Stage I	Non-Taxane	Anthracycline	4	29JAN2016		29JAN2016	0	0	0	35		37
Early Stage	No	Stage II	Non-Taxane	Anthracycline	6	28JAN2016		28JAN2016	0	0	0	34		36
Early Stage	No	Stage II	Non-Taxane	Anthracycline	4	12JAN2016		12JAN2016	0	0	0	34		35
Early Stage	No	Stage II	Non-Taxane	Anthracycline	6	29JAN2016		29JAN2016	0	0	0	33		35
Early Stage	No	Stage II	Non-Taxane	Anthracycline	4	25JAN2016		25JAN2016	0	0	0	33		37
Early Stage	No	Stage II	Non-Taxane	Anthracycline	4	25JAN2016		25JAN2016	0	0	0	33		36
Early Stage	No	Stage III	Taxane	Anthracycline	8	28JAN2016		28JAN2016	0	0	0	33		35
Early Stage	No	Stage III	Non-Taxane	Anthracycline	4				0	0	0
Early Stage	No	Stage III	Non-Taxane	Anthracycline	4	28JAN2016		28JAN2016	0	0	0	32		33
Early Stage	No	Stage II	Non-Taxane	Anthracycline	4	12JAN2016		12JAN2016	0	0	0	31		35
Early Stage	No	Stage II	Non-Taxane	Anthracycline	6	29JAN2016		29JAN2016	0	0	0	32		34
Early Stage	No	Stage II	Non-Taxane	Anthracycline	4	11MAY2015		11MAY2015	1	0	1	23		26
Early Stage	No	Stage II	Non-Taxane	Anthracycline	4	25JAN2016		25JAN2016	0	0	0	31		31
Early Stage	No	Stage II	Non-Taxane	Anthracycline	6	26JAN2016		26JAN2016	0	0	0	31		33
Early Stage	No	Stage I	Non-Taxane	Anthracycline	6	17DEC2014		17DEC2014	0	0	0	35		37
Early Stage	No	Stage II	Taxane	Non-Anthracycline	4	30APR2014		30APR2014	1	0	0	25		26
Early Stage	No	Stage III				15MAY2013		15MAY2013	0	0	0			14
Early Stage	No	Stage III				22JUL2015		22JUL2015	0	0	0			39
Early Stage	No	Stage I							0	0	0
Early Stage	No	Stage I							0	0	0
Early Stage	No	Stage I	Taxane	Non-Anthracycline	4	07AUG2015		07AUG2015	0	0	0	36		37
Early Stage	No	Stage II	Taxane	Non-Anthracycline	4	24JUN2015		24JUN2015	0	0	0	35		37
Early Stage	No	Stage II	Non-Taxane	Anthracycline	6	27AUG2015		27AUG2015	0	0	0	36		39
Early Stage	No	Stage II	Taxane	Non-Anthracycline	2	08JUL2015		08JUL2015	0	0	0	34		35
Early Stage	No	Stage III	Taxane	Anthracycline	6	01JUN2013		17JUL2013	1	0	0	8		13
Early Stage	No	Stage I	Non-Taxane	Anthracycline	6	26AUG2015		26AUG2015	0	0	0	34		37
Early Stage	No	Stage III	Taxane	Anthracycline	8	09DEC2015		09DEC2015	0	0	0	36		39
Early Stage	No	Stage II	Non-Taxane	Anthracycline	6	28JAN2016		28JAN2016	0	0	0	38		39
Early Stage	No	Stage III	Non-Taxane	Anthracycline	4				0	0	0
Early Stage	No	Stage III				02MAR2015		02MAR2015	1	0	1			28
Early Stage	No	Stage III				17NOV2015		17NOV2015	0	0	0			40
Early Stage	No	Stage II				27JAN2016		27JAN2016	0	0	0			39
Early Stage	No	Stage II	Taxane	Anthracycline	8	14DEC2012		07SEP2013	1	0	1	15		26
Early Stage	No	Stage I	Non-Taxane	Non-Anthracycline	8	16OCT2014		16OCT2014	0	0	0	37		38
Early Stage	No	Stage II	Non-Taxane	Anthracycline	4	07OCT2014		07OCT2014	0	0	0	36		39
Early Stage	No	Stage I	Non-Taxane	Anthracycline	4	16SEP2014		16SEP2014	0	0	0	33		35
Early Stage	No	Stage II	Non-Taxane	Anthracycline	4	09JAN2015		09JAN2015	0	0	0	37		39
Early Stage	No	Stage II	Taxane	Anthracycline	8				0	0	0
Early Stage	No	Stage III	Taxane	Anthracycline	8	24NOV2014		24NOV2014	0	0	0	35		36
Early Stage	No	Stage II	Taxane	Anthracycline	8	03MAR2015		03MAR2015	0	0	0	40		44
Early Stage	No	Stage II	Non-Taxane	Anthracycline	4	19MAY2015		19MAY2015	0	0	0	33		34
Early Stage	No	Stage II	Taxane	Anthracycline	8	04AUG2015		04AUG2015	0	0	0	36		38
Early Stage	No	Stage III	Taxane	Anthracycline	8	22JAN2015		22JAN2015	0	0	0	36		37
Early Stage	No	Stage II	Non-Taxane	Anthracycline	4	24MAR2015		24MAR2015	0	0	0	34		35
Early Stage	No	Stage III	Non-Taxane	Anthracycline	3	29JAN2016		29JAN2016	0	0	0	33		37
Early Stage	No	Stage II	Taxane	Anthracycline	8	26MAY2014		26MAY2014	0	0	0	34		34
Early Stage	No	Stage III	Taxane	Anthracycline	8	10MAR2014		10MAR2014	0	0	0	31		33
Early Stage	No	Stage I	Non-Taxane	Anthracycline	4	05JUL2014		05JUL2014	0	0	0	34		36
Early Stage	No	Stage III	Non-Taxane	Anthracycline	6	23JUL2014		23JUL2014	0	0	0	35		36
Early Stage	No	Stage II	Taxane	Anthracycline	8	28JUL2014		28JUL2014	0	0	0	35		36
Metastatic	No		Non-Taxane	Anthracycline	4		15SEP2013	15SEP2013	0	1	1		23	24
Early Stage	No	Stage II	Taxane	Anthracycline	8	16OCT2014		16OCT2014	0	0	0	35		37
Early Stage	No	Stage II	Non-Taxane	Anthracycline	4	04FEB2015		04FEB2015	0	0	0	37		40
Early Stage	No	Stage III	Non-Taxane	Non-Anthracycline	6	01FEB2013		01FEB2013	1	0	1	12		15
Early Stage	No	Stage II	Non-Taxane	Non-Anthracycline	6	29JAN2015		29JAN2015	0	0	0	36		39
Early Stage	No	Stage III	Taxane	Anthracycline	8	19JAN2015		19JAN2015	0	0	0	36		37
Early Stage	No	Stage II	Taxane	Anthracycline	8	02SEP2013		02SEP2013	1	0	1	19		20
Early Stage	No	Stage I	Non-Taxane	Anthracycline	4	24NOV2014		24NOV2014	0	0	0	33		36
Early Stage	No	Stage II	Taxane	Anthracycline	8	14NOV2013		14NOV2013	0	0	0	21		25
Early Stage	No	Stage II	Non-Taxane	Anthracycline	4				0	0	0
Early Stage	No	Stage I	Non-Taxane	Anthracycline	4	07JUL2015		07JUL2015	0	0	0	40		42
Early Stage	No	Stage I	Non-Taxane	Anthracycline	4	13DEC2012		13DEC2012	0	0	0	8		11
Early Stage	No	Stage II	Non-Taxane	Anthracycline	4				0	0	0
Early Stage	No	Stage III	Taxane	Anthracycline	8	15JUL2015		15JUL2015	1	0	1	37		40
Early Stage	No	Stage III	Taxane	Anthracycline	8	13MAR2015		13MAR2015	0	0	0	35		36
Early Stage	No	Stage III							0	0	0
Early Stage	No	Stage II	Non-Taxane	Anthracycline	4				0	0	0
Early Stage	No	Stage II	Non-Taxane	Anthracycline	6	19NOV2015		19NOV2015	0	0	0	35		37
Early Stage	No	Stage II	Taxane	Anthracycline	8	23FEB2015		23FEB2015	0	0	0	33		41
Early Stage	No	Stage II	Taxane	Anthracycline	8	13JUN2014		13JUN2014	1	0	1	24		25
Metastatic	No		Non-Taxane	Anthracycline	6				0	0	0
Early Stage	No	Stage II	Non-Taxane	Anthracycline	4	16MAR2015		16MAR2015	0	0	0	32		34
Early Stage	No	Stage II	Taxane	Anthracycline	10				0	0	0
Early Stage	No	Stage II	Non-Taxane	Anthracycline	4	24APR2015		24APR2015	0	0	0	34		36
Early Stage	No	Stage I	Non-Taxane	Anthracycline	4	27JAN2016		27JAN2016	0	0	0	35		36
Early Stage	No	Stage II	Non-Taxane	Anthracycline	4	13FEB2015		13FEB2015	0	0	0	24		26
Early Stage	No	Stage II	Non-Taxane	Anthracycline	6	29DEC2015		29DEC2015	0	0	0	35		37
Early Stage	No	Stage I	Non-Taxane	Anthracycline	4	26JAN2016		26JAN2016	0	0	0	35		38
Early Stage	No	Stage II	Non-Taxane	Anthracycline	6	26JAN2016		26JAN2016	0	0	0	35		37
Early Stage	No	Stage II	Non-Taxane	Anthracycline	6	26JAN2016		26JAN2016	0	0	0	33		35
Early Stage	No	Stage II	Taxane	Anthracycline	8	24MAR2015		24MAR2015	1	0	1	23		25
Early Stage	No	Stage II	Taxane	Anthracycline	8	27JAN2016		27JAN2016	0	0	0	31		33
Early Stage	No	Stage III	Taxane	Anthracycline	8	03APR2015		03APR2015	1	0	1	20		22
Early Stage	No	Stage II							0	0	0
Early Stage	No	Stage II	Taxane	Anthracycline	8	15OCT2013		15JUL2014	1	0	0	27		38
Early Stage	No	Stage III	Taxane	Anthracycline	8	06NOV2014		06NOV2014	0	0	0	39		41
Early Stage	No	Stage II	Non-Taxane	Anthracycline	4				0	0	0
Early Stage	No	Stage I	Non-Taxane	Anthracycline	6	15JUL2014		15JUL2014	0	0	0	35		36
Early Stage	No	Stage II	Taxane	Anthracycline	8	11SEP2014		11SEP2014	0	0	0	36		38
Early Stage	No	Stage III	Non-Taxane	Anthracycline	6	02DEC2014		02DEC2014	0	0	0	37		39
Early Stage	No	Stage I	Non-Taxane	Anthracycline	6	23SEP2014		23SEP2014	0	0	0	35		36
Early Stage	No	Stage II	Non-Taxane	Anthracycline	6	28APR2015		28APR2015	0	0	0	41		42
Early Stage	No	Stage I	Non-Taxane	Anthracycline	4	19OCT2014		18DEC2014	1	0	0	34		38
Early Stage	No	Stage II	Non-Taxane	Anthracycline	6	26MAY2015		26MAY2015	0	0	0	41		42
Early Stage	No	Stage II	Non-Taxane	Anthracycline	6	13JAN2015		13JAN2015	0	0	0	35		37
Early Stage	No	Stage II	Non-Taxane	Anthracycline	6	11MAR2014		11MAR2014	0	0	0	24		25
Early Stage	No	Stage II	Non-Taxane	Anthracycline	4	17FEB2015		17FEB2015	0	0	0	35		38
Early Stage	No	Stage II	Non-Taxane	Anthracycline	6	06JUN2014		03MAR2015	1	0	0	26		36
Early Stage	No	Stage III	Taxane	Anthracycline	8	17NOV2014		17NOV2014	1	0	1	26		29
Early Stage	No	Stage III	Taxane	Anthracycline	8	08SEP2015		08SEP2015	0	0	0	36		48
Early Stage	No	Stage III	Non-Taxane	Anthracycline	4	26OCT2015		26OCT2015	0	0	0	36		37
Early Stage	No	Stage II	Taxane	Anthracycline	8	03NOV2015		03NOV2015	0	0	0	36		36
Early Stage	No	Stage II	Taxane	Anthracycline	8	20OCT2015		20OCT2015	0	0	0	34		36
Early Stage	No	Stage III	Taxane	Non-Anthracycline	4	28JUL2014		28JUL2014	1	0	1	15		17
Metastatic	No		Taxane	Anthracycline	8		01MAR2014	01MAR2014	0	1	1		10	11
Metastatic	No		Taxane	Non-Anthracycline	1		16MAY2013	16MAY2013	0	1	1		0	1
Early Stage	No	Stage I	Non-Taxane	Anthracycline	6	19JAN2016		19JAN2016	0	0	0	32		35
Early Stage	No	Stage II	Non-Taxane	Anthracycline	5	19SEP2013		19SEP2013	0	0	0	22		27
Early Stage	No	Stage I	Non-Taxane	Anthracycline	4	04JUN2015		04JUN2015	0	0	0	36		37
Metastatic	No		Non-Taxane	Anthracycline	6		13SEP2014	13SEP2014	0	1	1		20	23
Early Stage	No	Stage II	Non-Taxane	Anthracycline	4	12FEB2015		12FEB2015	0	0	0	24		26
Metastatic	No		Non-Taxane	Anthracycline	6		16JAN2014	28MAR2014	0	1	1		13	16
Early Stage	No	Stage III	Non-Taxane	Anthracycline	6	11JUL2014		11JUL2014	1	0	1	14		15
Early Stage	No	Stage III	Taxane	Anthracycline	10	23JAN2015		23JAN2015	1	0	1	33		35
Metastatic	No		Taxane	Non-Anthracycline	4		17JAN2014	17JAN2014	0	1	1		7	7
Metastatic	No		Non-Taxane	Anthracycline	1		07FEB2013	07FEB2013	0	1	1		14	20
Early Stage	No	Stage II	Taxane	Anthracycline	8	10JUN2015		10JUN2015	0	0	0	39		40
Early Stage	No	Stage III	Non-Taxane	Non-Anthracycline	6	22JUL2014		22JUL2014	0	0	0	23		25
Early Stage	No	Stage I	Non-Taxane	Anthracycline	4	10NOV2015		10NOV2015	0	0	0	38		40
Early Stage	No	Stage II	Non-Taxane	Anthracycline	6	28OCT2015		28OCT2015	0	0	0	36		39
Early Stage	No	Stage II	Non-Taxane	Anthracycline	4	11MAR2015		11MAR2015	1	0	1	24		26
Early Stage	No	Stage II	Non-Taxane	Anthracycline	4	26JAN2016		26JAN2016	0	0	0	34		36
Early Stage	No	Stage II	Taxane	Anthracycline	8	26JAN2016		26JAN2016	0	0	0	32		34
Early Stage	No	Stage II	Non-Taxane	Anthracycline	6	25AUG2014		25AUG2014	0	0	0	35		37
Early Stage	No	Stage II	Non-Taxane	Anthracycline	6	27JAN2015		27JAN2015	0	0	0	38		39
Early Stage	No	Stage I	Non-Taxane	Anthracycline	4	04NOV2014		04NOV2014	0	0	0	34		37
Early Stage	No	Stage II	Non-Taxane	Anthracycline	6	12MAY2015		12MAY2015	0	0	0	38		40
Early Stage	No	Stage I	Non-Taxane	Anthracycline	6	21APR2015		21APR2015	0	0	0	36		37
Early Stage	No	Stage I	Non-Taxane	Anthracycline	6	10MAR2015		10MAR2015	0	0	0	37		39
Early Stage	No	Stage II	Taxane	Anthracycline	8	28JAN2016		28JAN2016	0	0	0	35		36
Early Stage	No	Stage II	Taxane	Anthracycline	8	28JAN2016		28JAN2016	0	0	0	32		33
Early Stage	No	Stage II	Taxane	Anthracycline	9	19JAN2016		19JAN2016	0	0	0	35		38
Early Stage	No	Stage III	Non-Taxane	Anthracycline	6	09NOV2015		09NOV2015	0	0	0	36		36
Early Stage	No	Stage II	Non-Taxane	Anthracycline	4	28JAN2016		28JAN2016	0	0	0	33		34
Early Stage	No	Stage II	Taxane	Anthracycline	6	25JUN2015		25JUN2015	0	0	0	33		36
Early Stage	No	Stage II	Taxane	Anthracycline	8	11AUG2015		11AUG2015	0	0	0	34		37
Early Stage	No	Stage III	Non-Taxane	Anthracycline	2	15OCT2013		25JUL2014	1	0	1	12		23
Early Stage	No	Stage II	Taxane	Anthracycline	8	01OCT2015		01OCT2015	0	0	0	35		36
Early Stage	No	Stage II	Taxane	Anthracycline	8	03DEC2015		03DEC2015	0	0	0	35		39
Early Stage	No	Stage II	Taxane	Anthracycline	8	22DEC2015		22DEC2015	0	0	0	35		38
Metastatic	No		Non-Taxane	Non-Anthracycline	6		12MAR2014	12MAR2014	0	1	1		11	12
Early Stage	No	Stage II	Taxane	Anthracycline	8	01FEB2014		18JAN2015	1	0	1	6		19
Early Stage	No	Stage II	Non-Taxane	Anthracycline	6	30MAR2015		30MAR2015	0	0	0	35		37
Metastatic	No		Non-Taxane	Anthracycline	1		30JUN2013	30JUN2013	0	1	1		13	14
Early Stage	No	Stage II	Non-Taxane	Anthracycline	6	01MAY2015		01MAY2015	1	0	1	34		37
Early Stage	No	Stage I	Non-Taxane	Anthracycline	6	07JAN2016		07JAN2016	0	0	0	38		40
Early Stage	No	Stage I	Non-Taxane	Anthracycline	6	24DEC2015		24DEC2015	0	0	0	37		40
Metastatic	No		Taxane	Non-Anthracycline	6		04AUG2013	04AUG2013	0	1	1		8	9
Early Stage	No	Stage III	Taxane	Anthracycline	8	15JAN2016		15JAN2016	0	0	0	34		37
Early Stage	No	Stage III	Taxane	Anthracycline	6	24APR2013		27JAN2015	1	0	0	16		39
Early Stage	No	Stage II	Non-Taxane	Anthracycline	8	15AUG2015		15AUG2015	0	0	0	34		42
Early Stage	No	Stage II	Taxane	Anthracycline	4	20DEC2014		20DEC2014	0	0	0	37		39
Early Stage	No	Stage II	Non-Taxane	Non-Anthracycline	6	28FEB2015		28FEB2015	0	0	0	37		38
Early Stage	No	Stage I	Non-Taxane	Non-Anthracycline	2	28FEB2015		28FEB2015	0	0	0	37		39
Early Stage	No	Stage II	Non-Taxane	Anthracycline	4				0	0	0
Early Stage	No	Stage II	Non-Taxane	Anthracycline	4	29OCT2014		30AUG2015	1	0	0	26		37
Early Stage	No	Stage II	Taxane	Anthracycline	8	21SEP2015		21SEP2015	0	0	0	37		40
Early Stage	No	Stage III	Taxane	Anthracycline	8	22MAY2014		22MAY2014	1	0	1	19		21
Early Stage	No	Stage I	Taxane	Anthracycline	8	23DEC2015		23DEC2015	0	0	0	36		37
Early Stage	No	Stage III	Taxane	Anthracycline	8	27JAN2016		27JAN2016	0	0	0	34		35
Early Stage	No	Stage III	Taxane	Anthracycline	8	01JUL2014		01JUL2014	1	0	1	14		15
Metastatic	No		Non-Taxane	Anthracycline	1		09OCT2013	09OCT2013	0	1	1		6	7
