# Supplementary material for: Real-life clinical pattern, management, and survival in Thai patients with early-stage or metastatic triple-negative breast cancer
Source: PLoS One. 2018 Dec 19;13(12):e0209040. doi: 10.1371/journal.pone.0209040 (PMC6300266; doi:10.1371/journal.pone.0209040)
Supplement: S2 File — (XLSX) [file pone.0209040.s010.xlsx]

## Sheet: Sheet1
inc3_i4sbca	Exclude	stage	v_Taxane	v_Anthra	chemo_cctcn	DFS_dt	PFS_dt	OS_dt	DFS_censor	PFS_censor	OS_censor	df_round	pf_round	os_round	Taxa_Ant
Early Stage	No	Stage III	Taxane	Anthracycline	16	13NOV2014		13NOV2014	0	0	0	34		38	Taxane
Early Stage	No	Stage III	Taxane	Anthracycline	16	24NOV2014		24NOV2014	0	0	0	34		36	Taxane
Early Stage	No	Stage III	Taxane	Anthracycline	3	15OCT2013		15OCT2013	1	0	1	19		23	Taxane
Early Stage	No	Stage III	Taxane	Anthracycline	6	25AUG2015		25AUG2015	0	0	0	34		35	Taxane
Early Stage	No	Stage III	Non-Taxane	Anthracycline	1	26MAR2014		20SEP2014	1	0	1	12		18	Anthracycline
Early Stage	No	Stage III	Taxane	Anthracycline	6	12JAN2015		12JAN2015	0	0	0	37		39	Taxane
Early Stage	No	Stage III	Taxane	Anthracycline	6	03JUN2015		03JUN2015	0	0	0	38		38	Taxane
Early Stage	No	Stage III	Non-Taxane	Anthracycline	6	30JUL2012		15JAN2013	1	0	1	12		19	Anthracycline
Early Stage	No	Stage III	Taxane	Anthracycline	8	25JUN2014		25JUN2014	0	0	0	35		38	Taxane
Early Stage	No	Stage III	Taxane	Anthracycline	8	22JUL2014		22JUL2014	0	0	0	35		37	Taxane
Early Stage	No	Stage III	Non-Taxane	Anthracycline	6	15NOV2012		15NOV2012	1	0	1	12		13	Anthracycline
Early Stage	No	Stage III	Taxane	Anthracycline	8	29MAR2015		29MAR2015	1	0	1	31		31	Taxane
Early Stage	No	Stage III	Taxane	Anthracycline	6	21JUL2015		21JUL2015	0	0	0	35		36	Taxane
Early Stage	No	Stage III	Non-Taxane	Anthracycline	6	07OCT2014		20OCT2015	1	0	0	24		40	Anthracycline
Early Stage	No	Stage III	Non-Taxane	Anthracycline	2	09SEP2014		20APR2015	1	0	1	20		32	Anthracycline
Early Stage	No	Stage III	Non-Taxane	Anthracycline	6				0	0	0				Anthracycline
Early Stage	No	Stage III	Taxane	Anthracycline	8	25NOV2015		25NOV2015	0	0	0	35		37	Taxane
Early Stage	No	Stage III	Non-Taxane	Anthracycline	2				0	0	0				Anthracycline
Early Stage	No	Stage III	Taxane	Anthracycline	8	02JUL2014		02JUL2014	1	0	1	16		18	Taxane
Early Stage	No	Stage III	Taxane	Anthracycline	8	25JAN2016		25JAN2016	0	0	0	35		37	Taxane
Early Stage	No	Stage III	Non-Taxane	Anthracycline	1	15FEB2014		15FEB2014	1	0	1	11		12	Anthracycline
Early Stage	No	Stage III	Taxane	Anthracycline	8	28JAN2016		28JAN2016	0	0	0	33		35	Taxane
Early Stage	No	Stage III	Taxane	Anthracycline	6	01JUN2013		17JUL2013	1	0	0	8		13	Taxane
Early Stage	No	Stage III	Taxane	Anthracycline	8	09DEC2015		09DEC2015	0	0	0	36		39	Taxane
Early Stage	No	Stage III	Non-Taxane	Anthracycline	4				0	0	0				Anthracycline
Early Stage	No	Stage III	Taxane	Anthracycline	8	24NOV2014		24NOV2014	0	0	0	35		36	Taxane
Early Stage	No	Stage III	Taxane	Anthracycline	8	22JAN2015		22JAN2015	0	0	0	36		37	Taxane
Early Stage	No	Stage III	Non-Taxane	Anthracycline	3	29JAN2016		29JAN2016	0	0	0	33		37	Anthracycline
Early Stage	No	Stage III	Taxane	Anthracycline	8	10MAR2014		10MAR2014	0	0	0	31		33	Taxane
Early Stage	No	Stage III	Non-Taxane	Anthracycline	6	23JUL2014		23JUL2014	0	0	0	35		36	Anthracycline
Early Stage	No	Stage III	Taxane	Anthracycline	8	19JAN2015		19JAN2015	0	0	0	36		37	Taxane
Early Stage	No	Stage III	Taxane	Anthracycline	8	15JUL2015		15JUL2015	1	0	1	37		40	Taxane
Early Stage	No	Stage III	Taxane	Anthracycline	8	13MAR2015		13MAR2015	0	0	0	35		36	Taxane
Early Stage	No	Stage III	Taxane	Anthracycline	8	03APR2015		03APR2015	1	0	1	20		22	Taxane
Early Stage	No	Stage III	Taxane	Anthracycline	8	06NOV2014		06NOV2014	0	0	0	39		41	Taxane
Early Stage	No	Stage III	Non-Taxane	Anthracycline	6	02DEC2014		02DEC2014	0	0	0	37		39	Anthracycline
Early Stage	No	Stage III	Taxane	Anthracycline	8	17NOV2014		17NOV2014	1	0	1	26		29	Taxane
Early Stage	No	Stage III	Taxane	Anthracycline	8	08SEP2015		08SEP2015	0	0	0	36		48	Taxane
Early Stage	No	Stage III	Non-Taxane	Anthracycline	4	26OCT2015		26OCT2015	0	0	0	36		37	Anthracycline
Early Stage	No	Stage III	Non-Taxane	Anthracycline	2	15OCT2013		25JUL2014	1	0	1	12		23	Anthracycline
Early Stage	No	Stage III	Taxane	Anthracycline	8	15JAN2016		15JAN2016	0	0	0	34		37	Taxane
Early Stage	No	Stage III	Taxane	Anthracycline	8	22MAY2014		22MAY2014	1	0	1	19		21	Taxane
Early Stage	No	Stage III	Taxane	Anthracycline	8	27JAN2016		27JAN2016	0	0	0	34		35	Taxane
Early Stage	No	Stage III	Taxane	Anthracycline	8	01JUL2014		01JUL2014	1	0	1	14		15	Taxane
