# Supplementary material for: Real-life clinical pattern, management, and survival in Thai patients with early-stage or metastatic triple-negative breast cancer
Source: PLoS One. 2018 Dec 19;13(12):e0209040. doi: 10.1371/journal.pone.0209040 (PMC6300266; doi:10.1371/journal.pone.0209040)
Supplement: S3 File — (XLSX) [file pone.0209040.s011.xlsx]

## Sheet: Early
inc3_i4sbca	Tumor factors	Subject factors	Center factors	Count
Early Stage	Nodal status	Performance status	Concensus guildline: St. Gallen	1
Early Stage	Nodal status	Performance status	Concensus guildline: St. Gallen	1
Early Stage	Nodal status	Performance status	Concensus guildline: St. Gallen	1
Early Stage	Nodal status	Performance status	Concensus guildline: St. Gallen	1
Early Stage	Nodal status	Performance status	Concensus guildline: St. Gallen	1
Early Stage	Nodal status	Performance status	Concensus guildline: St. Gallen	1
Early Stage	Nodal status	Performance status	Concensus guildline: St. Gallen	1
Early Stage	Nodal status	Performance status	Concensus guildline: St. Gallen	1
Early Stage	Nodal status	Performance status	Concensus guildline: St. Gallen	1
Early Stage	Nodal status	Performance status	Concensus guildline: St. Gallen	1
Early Stage	Nodal status	Age (elderly)	Concensus guildline: St. Gallen	1
Early Stage	Nodal status	Performance status	Concensus guildline: St. Gallen	1
Early Stage	Nodal status	Age (young)	Cost/Reimbursement	1
Early Stage	Nodal status	Cost/reimbursement/insurance	Cost/Reimbursement	1
Early Stage	Nodal status	Cost/reimbursement/insurance	Cost/Reimbursement	1
Early Stage	Nodal status	Menopausal status	Cost/Reimbursement	1
Early Stage	Nodal status	Performance status	Concensus guildline: St. Gallen	1
Early Stage	Nodal status	Performance status	Concensus guildline: St. Gallen	1
Early Stage	Nodal status	Performance status	Concensus guildline: St. Gallen	1
Early Stage	Nodal status	Performance status	Concensus guildline: St. Gallen	1
Early Stage	Nodal status	Performance status	Concensus guildline: St. Gallen	1
Early Stage	Nodal status	Performance status	Concensus guildline: St. Gallen	1
Early Stage	Nodal status	Performance status	Concensus guildline: St. Gallen	1
Early Stage	Nodal status	Performance status	Concensus guildline: St. Gallen	1
Early Stage	Hormonal receptor status	Menopausal status	Concensus guildline: St. Gallen	1
Early Stage	HER2/neu status	Menopausal status	Concensus guildline: US NCCN	1
Early Stage	HER2/neu status	Menopausal status	Concensus guildline: US NCCN	1
Early Stage	HER2/neu status	Menopausal status	Concensus guildline: US NCCN	1
Early Stage	HER2/neu status	Menopausal status	Concensus guildline: US NCCN	1
Early Stage	HER2/neu status	Menopausal status	Concensus guildline: US NCCN	1
Early Stage	HER2/neu status	Menopausal status	Concensus guildline: US NCCN	1
Early Stage	HER2/neu status	Menopausal status	Concensus guildline: US NCCN	1
Early Stage	HER2/neu status	Menopausal status	Concensus guildline: US NCCN	1
Early Stage	HER2/neu status	Menopausal status	Concensus guildline: US NCCN	1
Early Stage	HER2/neu status	Menopausal status	Concensus guildline: US NCCN	1
Early Stage	HER2/neu status	Menopausal status	Concensus guildline: US NCCN	1
Early Stage	Nodal status	Age (elderly)	Concensus guildline: St. Gallen	1
Early Stage	Nodal status	Age (young)	Concensus guildline: St. Gallen	1
Early Stage	HER2/neu status	Age (elderly)	Concensus guildline: St. Gallen	1
Early Stage	Hormonal receptor status	Hormonal receptor status	Concensus guildline: St. Gallen	1
Early Stage	Hormonal receptor status	Hormonal receptor status	Concensus guildline: St. Gallen	1
Early Stage	Nodal status	Age (elderly)	Concensus guildline: St. Gallen	1
Early Stage	Nodal status	Age (elderly)	Concensus guildline: St. Gallen	1
Early Stage	Nodal status	Hormonal receptor status	Concensus guildline: St. Gallen	1
Early Stage	Nodal status	Age (elderly)	Concensus guildline: St. Gallen	1
Early Stage	Tumor size (small)	Subject's choices/decisions	Concensus guildline: St. Gallen	1
Early Stage	Hormonal receptor status	Hormonal receptor status	Concensus guildline: US NCCN	1
Early Stage	Hormonal receptor status	Hormonal receptor status	Concensus guildline: US NCCN	1
Early Stage	Hormonal receptor status	Hormonal receptor status	Concensus guildline: US NCCN	1
Early Stage	Proliferation index	Age (young)	Concensus guildline: US NCCN	1
Early Stage	Proliferation index	Hormonal receptor status	Concensus guildline: US NCCN	1
Early Stage	Histological type and/or grade	Age (young)	Concensus guildline: US NCCN	1
Early Stage	Nodal status	Age (young)	Concensus guildline: US NCCN	1
Early Stage	Hormonal receptor status	Hormonal receptor status	Concensus guildline: US NCCN	1
Early Stage	Hormonal receptor status	Age (young)	Concensus guildline: US NCCN	1
Early Stage	Histological type and/or grade	Hormonal receptor status	Concensus guildline: US NCCN	1
Early Stage	Hormonal receptor status	Hormonal receptor status	Concensus guildline: US NCCN	1
Early Stage	Nodal status	Performance status	Concensus guildline: standard country	1
Early Stage	Nodal status	Performance status	Concensus guildline: standard country	1
Early Stage	Hormonal receptor status	Performance status	Concensus guildline: standard country	1
Early Stage	Hormonal receptor status	Performance status	Concensus guildline: standard country	1
Early Stage	Nodal status	Performance status	Concensus guildline: standard country	1
Early Stage	Hormonal receptor status	Performance status	Concensus guildline: standard country	1
Early Stage	Hormonal receptor status	Performance status	Concensus guildline: standard country	1
Early Stage	Nodal status	Performance status	Concensus guildline: standard country	1
Early Stage	Nodal status	Hormonal receptor status	Concensus guildline: standard country	1
Early Stage	Nodal status	Performance status	Concensus guildline: standard country	1
Early Stage	Nodal status	Performance status	Concensus guildline: standard country	1
Early Stage	Nodal status	Performance status	Concensus guildline: standard country	1
Early Stage	Hormonal receptor status	Performance status	Concensus guildline: standard country	1
Early Stage	Nodal status	Performance status	Concensus guildline: standard country	1
Early Stage	Nodal status	Performance status	Concensus guildline: standard country	1
Early Stage	Nodal status	Performance status	Concensus guildline: standard country	1
Early Stage	Tumor size (large)	Hormonal receptor status	Concensus guildline: standard country	1
Early Stage	Hormonal receptor status	Performance status	Concensus guildline: standard country	1
Early Stage	Hormonal receptor status	Performance status	Concensus guildline: standard country	1
Early Stage	Hormonal receptor status	Performance status	Concensus guildline: standard country	1
Early Stage	Hormonal receptor status	Performance status	Concensus guildline: standard country	1
Early Stage	Hormonal receptor status	Performance status	Concensus guildline: standard country	1
Early Stage	Nodal status	Performance status	Concensus guildline: standard country	1
Early Stage	Hormonal receptor status	Performance status	Concensus guildline: standard country	1
Early Stage	Hormonal receptor status	Performance status	Concensus guildline: standard country	1
Early Stage	Hormonal receptor status	Performance status	Concensus guildline: standard country	1
Early Stage	Tumor size (large)	Performance status	Concensus guildline: standard country	1
Early Stage	Hormonal receptor status	Performance status	Concensus guildline: standard country	1
Early Stage	Nodal status	Performance status	Concensus guildline: standard country	1
Early Stage	Nodal status	Performance status	Concensus guildline: standard country	1
Early Stage	Hormonal receptor status	Performance status	Concensus guildline: US NCCN	1
Early Stage	Hormonal receptor status	Performance status	Concensus guildline: standard country	1
Early Stage	Hormonal receptor status	Performance status	Concensus guildline: standard country	1
Early Stage	Nodal status	Performance status	Concensus guildline: standard country	1
Early Stage	Hormonal receptor status	Performance status	Concensus guildline: standard country	1
Early Stage	Hormonal receptor status	Performance status	Concensus guildline: standard country	1
Early Stage	Hormonal receptor status	Performance status	Concensus guildline: standard country	1
Early Stage	Hormonal receptor status	Performance status	Concensus guildline: standard country	1
Early Stage	Hormonal receptor status	Performance status	Concensus guildline: standard country	1
Early Stage	Hormonal receptor status	Performance status	Concensus guildline: standard country	1
Early Stage	Hormonal receptor status	Performance status	Concensus guildline: standard country	1
Early Stage	Hormonal receptor status	Performance status	Concensus guildline: standard country	1
Early Stage	Hormonal receptor status	Performance status	Concensus guildline: standard country	1
Early Stage	Hormonal receptor status	Performance status	Concensus guildline: standard country	1
Early Stage	Nodal status	Performance status	Concensus guildline: standard country	1
Early Stage	Hormonal receptor status	Performance status	Concensus guildline: standard country	1
Early Stage	Nodal status	Performance status	Concensus guildline: standard country	1
Early Stage	Nodal status	Performance status	Concensus guildline: standard country	1
Early Stage	Nodal status	Performance status	Concensus guildline: standard country	1
Early Stage	Tumor size (large)	Performance status	Concensus guildline: standard country	1
Early Stage	Nodal status	Performance status	Concensus guildline: standard country	1
Early Stage	Hormonal receptor status	Performance status	Concensus guildline: standard country	1
Early Stage	Nodal status	Performance status	Concensus guildline: standard country	1
Early Stage	Hormonal receptor status	Performance status	Concensus guildline: standard country	1
Early Stage	Tumor size (large)	Performance status	Concensus guildline: standard country	1
Early Stage	Hormonal receptor status	Performance status	Concensus guildline: standard country	1
Early Stage	Hormonal receptor status	Performance status	Concensus guildline: standard country	1
Early Stage	Hormonal receptor status	Performance status	Concensus guildline: standard country	1
Early Stage	Hormonal receptor status	Performance status	Concensus guildline: standard country	1
Early Stage	Hormonal receptor status	Performance status	Concensus guildline: standard country	1
Early Stage	Hormonal receptor status	Performance status	Concensus guildline: standard country	1
Early Stage	Nodal status	Performance status	Concensus guildline: standard country	1
Early Stage	Tumor size (large)	Performance status	Concensus guildline: standard country	1
Early Stage	Nodal status	Performance status	Concensus guildline: standard country	1
Early Stage	Hormonal receptor status	Performance status	Concensus guildline: standard country	1
Early Stage	Nodal status	Performance status	Concensus guildline: standard country	1
Early Stage	Hormonal receptor status	Performance status	Concensus guildline: standard country	1
Early Stage	Hormonal receptor status	Performance status	Concensus guildline: standard country	1
Early Stage	Nodal status	Performance status	Concensus guildline: standard country	1
Early Stage	Tumor size (small)	Hormonal receptor status	Concensus guildline: US NCCN	1
Early Stage	Tumor size (large)	Age (elderly)	Concensus guildline: US NCCN	1
Early Stage	Tumor size (large)	Hormonal receptor status	Concensus guildline: US NCCN	1
Early Stage	Tumor size (large)	Age (elderly)	Concensus guildline: US NCCN	1
Early Stage	Hormonal receptor status	Age (young)	Concensus guildline: US NCCN	1
Early Stage	Histological type and/or grade	Age (young)	Concensus guildline: St. Gallen	1
Early Stage	Hormonal receptor status	Age (elderly)	Concensus guildline: US NCCN	1
Early Stage	Tumor size (small)	Age (elderly)	Concensus guildline: US NCCN	1
Early Stage	Tumor size (small)	Performance status	Concensus guildline: US NCCN	1
Early Stage	Tumor size (large)	Age (young)	Concensus guildline: US NCCN	1
Early Stage	Nodal status	Age (young)	Concensus guildline: US NCCN	1
Early Stage	Hormonal receptor status	Hormonal receptor status	Concensus guildline: US NCCN	1
Early Stage	Tumor size (large)	Performance status	Concensus guildline: US NCCN	1
Early Stage	Tumor size (large)	Age (young)	Concensus guildline: US NCCN	1
Early Stage	Nodal status	Age (young)	Concensus guildline: US NCCN	1
Early Stage	Tumor size (large)	Age (elderly)	Concensus guildline: St. Gallen	1
Early Stage	Histological type and/or grade	Performance status	Concensus guildline: US NCCN	1
Early Stage	Tumor size (large)	Age (elderly)	Concensus guildline: US NCCN	1
Early Stage	Multigene cluster analysis	Age (elderly)	Concensus guildline: St. Gallen	1
Early Stage	Multigene cluster analysis	Age (elderly)	Concensus guildline: St. Gallen	1
Early Stage	Multigene cluster analysis	Age (elderly)	Concensus guildline: St. Gallen	1
Early Stage	Multigene cluster analysis	Age (elderly)	Concensus guildline: St. Gallen	1
Early Stage	Multigene cluster analysis	Age (elderly)	Concensus guildline: St. Gallen	1
Early Stage	Multigene cluster analysis	Age (elderly)	Concensus guildline: St. Gallen	1
Early Stage	Multigene cluster analysis	Age (elderly)	Concensus guildline: St. Gallen	1
Early Stage	Multigene cluster analysis	Age (elderly)	Concensus guildline: St. Gallen	1
Early Stage	Multigene cluster analysis	Age (elderly)	Concensus guildline: St. Gallen	1
Early Stage	Multigene cluster analysis	Age (elderly)	Concensus guildline: St. Gallen	1
Early Stage	Multigene cluster analysis	Age (elderly)	Concensus guildline: St. Gallen	1
Early Stage	Multigene cluster analysis	Age (elderly)	Concensus guildline: St. Gallen	1
Early Stage	Multigene cluster analysis	Age (elderly)	Concensus guildline: St. Gallen	1
Early Stage	Tumor size (large)	Cost/reimbursement/insurance	Concensus guildline: standard country	1
Early Stage	Nodal status	Performance status	Concensus guildline: standard country	1
Early Stage	Hormonal receptor status	Age (young)	Concensus guildline: standard country	1
Early Stage	Nodal status	Cost/reimbursement/insurance	Concensus guildline: standard country	1
Early Stage	Hormonal receptor status	Hormonal receptor status	Concensus guildline: standard country	1
Early Stage	Hormonal receptor status	Performance status	Concensus guildline: standard country	1
Early Stage	Tumor size (large)	Performance status	Concensus guildline: standard country	1
Early Stage	Tumor size (large)	Performance status	Concensus guildline: standard country	1
Early Stage	Tumor size (small)	Age (elderly)	Concensus guildline: standard country	1
Early Stage	Tumor size (large)	Performance status	Concensus guildline: standard country	1
Early Stage	Hormonal receptor status	Performance status	Concensus guildline: standard country	1
Early Stage	Tumor size (small)	Performance status	Concensus guildline: standard country	1
Early Stage	Hormonal receptor status	Performance status	Concensus guildline: standard country	1
Early Stage	Hormonal receptor status	Performance status	Concensus guildline: standard country	1
Early Stage	Tumor size (small)	Performance status	Concensus guildline: standard country	1
Early Stage	Tumor size (small)	Performance status	Concensus guildline: standard country	1
Early Stage	Tumor size (small)	Performance status	Concensus guildline: standard country	1
Early Stage	Tumor size (small)	Performance status	Concensus guildline: standard country	1
Early Stage	Tumor size (large)	Performance status	Concensus guildline: standard country	1
Early Stage	Nodal status	Hormonal receptor status	Concensus guildline: standard country	1
Early Stage	Nodal status	Performance status	Concensus guildline: standard country	1
Early Stage	Tumor size (small)	Performance status	Concensus guildline: standard country	1
Early Stage	Tumor size (large)	Performance status	Concensus guildline: standard country	1
Early Stage	Nodal status	Performance status	Concensus guildline: standard country	1
Early Stage	Nodal status	Performance status	Concensus guildline: standard country	1
Early Stage	Hormonal receptor status	Performance status	Concensus guildline: standard country	1
Early Stage	Nodal status	Performance status	Concensus guildline: standard country	1
Early Stage	Tumor size (small)	Performance status	Concensus guildline: standard country	1
Early Stage	Tumor size (small)	Performance status	Concensus guildline: standard country	1
Early Stage	Tumor size (small)	Performance status	Concensus guildline: standard country	1
Early Stage	Tumor size (small)	Performance status	Concensus guildline: standard country	1
Early Stage	Tumor size (small)	Performance status	Concensus guildline: standard country	1
Early Stage	Tumor size (small)	Performance status	Concensus guildline: standard country	1
Early Stage	Tumor size (small)	Performance status	Concensus guildline: standard country	1
Early Stage	Hormonal receptor status	Hormonal receptor status	Concensus guildline: standard country	1
Early Stage	Nodal status	Performance status	Concensus guildline: standard country	1
Early Stage	Nodal status	Hormonal receptor status	Concensus guildline: standard country	1
Early Stage	Histological type and/or grade	Hormonal receptor status	Concensus guildline: US NCCN	1
Early Stage	Tumor size (large)	Hormonal receptor status	Concensus guildline: US NCCN	1
Early Stage	Histological type and/or grade	Hormonal receptor status	Concensus guildline: US NCCN	1
Early Stage	Histological type and/or grade	Age (young)	Concensus guildline: US NCCN	1
Early Stage	Histological type and/or grade	Hormonal receptor status	Concensus guildline: US NCCN	1
Early Stage	Nodal status	Personal history of cancer	Concensus guildline: US NCCN	1
Early Stage	Hormonal receptor status	Hormonal receptor status	Concensus guildline: US NCCN	1
Early Stage	Hormonal receptor status	Age (young)	Concensus guildline: US NCCN	1
Early Stage	Hormonal receptor status	Hormonal receptor status	Concensus guildline: US NCCN	1
Early Stage	Hormonal receptor status	Menopausal status	Concensus guildline: US NCCN	1
Early Stage	Hormonal receptor status	Age (elderly)	Concensus guildline: standard country	1
Early Stage	Breast hyperplasia	Menopausal status	Concensus guildline: US NCI	1
Early Stage	Hormonal receptor status	Hormonal receptor status	Cost/Reimbursement	1
Early Stage	Tumor size (large)	Menopausal status	Concensus guildline: US NCCN	1
Early Stage	HER2/neu status	Hormonal receptor status	Concensus guildline: St. Gallen	1
Early Stage	Hormonal receptor status	Performance status	Concensus guildline: US NCCN	1
Early Stage	Hormonal receptor status	Performance status	Concensus guildline: St. Gallen	1
Early Stage	Hormonal receptor status	Performance status	Concensus guildline: St. Gallen	1
Early Stage	Hormonal receptor status	Performance status	Concensus guildline: St. Gallen	1
Early Stage	Hormonal receptor status	Hormonal receptor status	Concensus guildline: US NCCN	1
Early Stage	Tumor size (large)	Age (elderly)	Concensus guildline: standard country	1
Early Stage	Nodal status	Comorbibities	Concensus guildline: US NCCN	1
Early Stage	Nodal status	Age (elderly)	Concensus guildline: St. Gallen	1
Early Stage	Nodal status	Age (elderly)	Concensus guildline: St. Gallen	1
Early Stage	Nodal status	Age (elderly)	Concensus guildline: St. Gallen	1
Early Stage	Nodal status	Age (elderly)	Concensus guildline: St. Gallen	1
Early Stage	HER2/neu status	Performance status	Concensus guildline: St. Gallen	1
Early Stage	HER2/neu status	Age (elderly)	Concensus guildline: St. Gallen	1
Early Stage	Hormonal receptor status	Hormonal receptor status	Concensus guildline: St. Gallen	1
Early Stage	Histological type and/or grade	Personal history of cancer	Concensus guildline: St. Gallen	1
Early Stage	Tumor size (large)	Hormonal receptor status	Cost/Reimbursement	1
Early Stage	Tumor size (large)	Hormonal receptor status	Cost/Reimbursement	1
Early Stage	HER2/neu status	Age (young)	Concensus guildline: St. Gallen	1
Early Stage	Tumor size (large)	Age (young)	Concensus guildline: US NCCN	1
Early Stage	Tumor size (large)	Age (young)	Concensus guildline: US NCCN	1
Early Stage	Tumor size (large)	Age (young)	Concensus guildline: US NCCN	1
Early Stage	Tumor size (large)	Age (young)	Concensus guildline: US NCCN	1
Early Stage	Tumor size (large)	Age (young)	Concensus guildline: US NCCN	1
Early Stage	Tumor size (large)	Age (young)	Concensus guildline: US NCCN	1
Early Stage	Tumor size (large)	Age (young)	Concensus guildline: US NCCN	1
Early Stage	Tumor size (large)	Age (young)	Concensus guildline: US NCCN	1
Early Stage	Tumor size (large)	Age (young)	Concensus guildline: US NCCN	1
Early Stage	Tumor size (large)	Age (young)	Concensus guildline: US NCCN	1
Early Stage	Tumor size (large)	Age (young)	Concensus guildline: US NCCN	1
Early Stage	Nodal status	Hormonal receptor status	Concensus guildline: US NCCN	1
Early Stage	Nodal status	Age (young)	Concensus guildline: standard country	1
Early Stage	Nodal status	Menopausal status	Concensus guildline: standard country	1
Early Stage	Hormonal receptor status	Hormonal receptor status	Concensus guildline: standard country	1
Early Stage	Tumor size (large)	Age (young)	Concensus guildline: standard country	1
Early Stage	HER2/neu status	Age (young)	Concensus guildline: US NCCN	1
Early Stage	Nodal status	Menopausal status	Concensus guildline: standard country	1
Early Stage	Nodal status	Cost/reimbursement/insurance	Concensus guildline: standard country	1
Early Stage	Nodal status	Hormonal receptor status	Cost/Reimbursement	1
Early Stage	Histological type and/or grade	Menopausal status	Concensus guildline: standard country	1
Early Stage	Histological type and/or grade	Age (elderly)	Concensus guildline: standard country	1
Early Stage	Nodal status	Age (elderly)	Concensus guildline: standard country	1
Early Stage	Nodal status	Family history of breast/ovarian cancer	Concensus guildline: US NCCN	1
Early Stage	Nodal status	Family history of breast/ovarian cancer	Concensus guildline: US NCCN	1
Early Stage	Nodal status	Menopausal status	Concensus guildline: US NCCN	1
Early Stage	HER2/neu status	Hormonal receptor status	Concensus guildline: US NCCN	1
Early Stage	Proliferation index	Family history of breast/ovarian cancer	Concensus guildline: St. Gallen	1
Early Stage	Proliferation index	Age (young)	Concensus guildline: St. Gallen	1
Early Stage	Proliferation index	Menopausal status	Other concensus guildline	1
Early Stage	Proliferation index	Hormonal receptor status	Other concensus guildline	1
Early Stage	Proliferation index	Menopausal status	Other concensus guildline	1
Early Stage	Hormonal receptor status	Hormonal receptor status	Other concensus guildline	1
Early Stage	Proliferation index	Menopausal status	Concensus guildline: US NCCN	1
Early Stage	Nodal status	Menopausal status	Concensus guildline: US NCCN	1

## Sheet: Tumor factors
Row Labels	Count of Count	% from n=262
Breast hyperplasia	1	0.381679
HER2/neu status	18	6.87023
Histological type and/or grade	11	4.19847
Hormonal receptor status	73	27.8626
Multigene cluster analysis	13	4.96183
Nodal status	84	32.0611
Proliferation index	8	3.05344
Tumor size (large)	36	13.7405
Tumor size (small)	18	6.87023
Grand Total	262

## Sheet: Subject factors
Row Labels	Count of Count	% from n=262
Age (elderly)	35	13.3588
Age (young)	31	11.8321
Comorbibities	1	0.381679
Cost/reimbursement/insurance	5	1.9084
Family history of breast/ovarian cancer	3	1.14504
Hormonal receptor status	37	14.1221
Menopausal status	24	9.16031
Performance status	123	46.9466
Personal history of cancer	2	0.763359
Subject's choices/decisions	1	0.381679
Grand Total	262

## Sheet: Center factors
Row Labels	Count of Count	% from n=262
Concensus guildline: St. Gallen	61	23.2824
Concensus guildline: standard country	116	44.2748
Concensus guildline: US NCCN	72	27.4809
Concensus guildline: US NCI	1	0.381679
Cost/Reimbursement	8	3.05344
Other concensus guildline	4	1.52672
Grand Total	262

## Sheet: Metastatic
inc3_i4sbca	Tumor factors	Subject factors	Center factors	Count
Metastatic	Tumor size (large)	Performance status	Concensus guildline: St. Gallen	1
Metastatic	HER2/neu status	Menopausal status	Concensus guildline: US NCCN	1
Metastatic	HER2/neu status	Menopausal status	Concensus guildline: US NCCN	1
Metastatic	Nodal status	Hormonal receptor status	Concensus guildline: St. Gallen	1
Metastatic	Nodal status	Performance status	Concensus guildline: St. Gallen	1
Metastatic	HER2/neu status	Age (young)	Concensus guildline: St. Gallen	1
Metastatic	Nodal status	Performance status	Concensus guildline: St. Gallen	1
Metastatic	Tumor size (large)	Hormonal receptor status	Concensus guildline: US NCCN	1
Metastatic	Organ involvement	Performance status	Concensus guildline: standard country	1
Metastatic	Organ involvement	Performance status	Concensus guildline: standard country	1
Metastatic	Organ involvement	Performance status	Concensus guildline: standard country	1
Metastatic	Organ involvement	Performance status	Concensus guildline: standard country	1
Metastatic	Organ involvement	Performance status	Concensus guildline: standard country	1
Metastatic	Organ involvement	Performance status	Concensus guildline: standard country	1
Metastatic	Organ involvement	Performance status	Concensus guildline: US NCCN	1
Metastatic	Organ involvement	Performance status	Concensus guildline: standard country	1
Metastatic	Hormonal receptor status	Performance status	Concensus guildline: standard country	1
Metastatic	Organ involvement	Performance status	Concensus guildline: standard country	1
Metastatic	Organ involvement	Performance status	Concensus guildline: standard country	1
Metastatic	Tumor size (large)	Quality of life	Concensus guildline: standard country	1
Metastatic	Tumor size (small)	Performance status	Concensus guildline: standard country	1
Metastatic	Tumor size (large)	Hormonal receptor status	Concensus guildline: US NCCN	1
Metastatic	Hormonal receptor status	Performance status	Concensus guildline: US NCCN	1
Metastatic	Nodal status	Age (elderly)	Concensus guildline: St. Gallen	1
Metastatic	Nodal status	Age (elderly)	Concensus guildline: St. Gallen	1
Metastatic	Nodal status	Age (elderly)	Concensus guildline: St. Gallen	1
Metastatic	HER2/neu status	Performance status	Concensus guildline: US NCCN	1
Metastatic	Surgical margin status	Age (elderly)	Concensus guildline: standard country	1
Metastatic	Nodal status	Age (elderly)	Concensus guildline: standard country	1
Metastatic	Histological type and/or grade	Menopausal status	Concensus guildline: US NCCN	1
Metastatic	Nodal status	Hormonal receptor status	Concensus guildline: US NCCN	1

## Sheet: M_Tumor factors
Row Labels	Count of Count	% from n=31
HER2/neu status	4	12.9032
Histological type and/or grade	1	3.22581
Hormonal receptor status	2	6.45161
Nodal status	8	25.8065
Organ involvement	10	32.2581
Surgical margin status	1	3.22581
Tumor size (large)	4	12.9032
Tumor size (small)	1	3.22581
Grand Total	31

## Sheet: M_Subject facotrs
Row Labels	Count of Count	% from n=31
Age (elderly)	5	16.129
Age (young)	1	3.22581
Hormonal receptor status	4	12.9032
Menopausal status	3	9.67742
Performance status	17	54.8387
Quality of life	1	3.22581
Grand Total	31

## Sheet: M_Center factors
Row Labels	Count of Count	% from n=31
Concensus guildline: St. Gallen	8	25.8065
Concensus guildline: standard country	14	45.1613
Concensus guildline: US NCCN	9	29.0323
Grand Total	31
